# Supplementary material for: Ruthenium(II) Complexes Coupled by Erianin via a Flexible Carbon Chain as a Potential Stabilizer of c-myc G-Quadruplex DNA
Source: Molecules. 2023 Feb 4;28(4):1529. doi: 10.3390/molecules28041529 (PMC9958891; doi:10.3390/molecules28041529)
Supplement: Supplementary file 1 [file molecules-28-01529-s001.zip]

Archive with 1 entries (1 files):
- molecules-2189426-supplementary.pdf
